# Supplementary material for: Consumer behavior analysis based on Internet of Things platform and the development of precision marketing strategy for fresh food e-commerce
Source: PeerJ Comput Sci. 2023 Aug 28;9:e1531. doi: 10.7717/peerj-cs.1531 (PMC10496010; doi:10.7717/peerj-cs.1531)
Supplement: Supplemental Information 1 [file peerj-cs-09-1531-s001.zip]

Archive with 12 entries (10 files):
- Consumer behavior analysis based on IoT platform and the development of precision marketing strategy for fresh food e-commerce/
- Consumer behavior analysis based on IoT platform and the development of precision marketing strategy for fresh food e-commerce/code/
- Consumer behavior analysis based on IoT platform and the development of precision marketing strategy for fresh food e-commerce/code/agglomerativeHierarchical.py
- Consumer behavior analysis based on IoT platform and the development of precision marketing strategy for fresh food e-commerce/code/clustering.py
- Consumer behavior analysis based on IoT platform and the development of precision marketing strategy for fresh food e-commerce/code/dbscan.py
- Consumer behavior analysis based on IoT platform and the development of precision marketing strategy for fresh food e-commerce/code/fuzzyCMeansClustering.py
- Consumer behavior analysis based on IoT platform and the development of precision marketing strategy for fresh food e-commerce/code/kMeansPlusPlus.py
- Consumer behavior analysis based on IoT platform and the development of precision marketing strategy for fresh food e-commerce/code/point.py
- Consumer behavior analysis based on IoT platform and the development of precision marketing strategy for fresh food e-commerce/code/run.py
- Consumer behavior analysis based on IoT platform and the development of precision marketing strategy for fresh food e-commerce/code/test_clustering.py
- Consumer behavior analysis based on IoT platform and the development of precision marketing strategy for fresh food e-commerce/code/test_point.py
- Consumer behavior analysis based on IoT platform and the development of precision marketing strategy for fresh food e-commerce/数据集.txt
