# Supplementary material for: Consumer behavior analysis based on Internet of Things platform and the development of precision marketing strategy for fresh food e-commerce
Source: PeerJ Comput Sci. 2023 Aug 28;9:e1531. doi: 10.7717/peerj-cs.1531 (PMC10496010; doi:10.7717/peerj-cs.1531)
Supplement: Supplemental Information 1 [file peerj-cs-09-1531-s001.zip › Consumer behavior analysis based on IoT platform and the development of precision marketing strategy for fresh food e-commerce/code/dbscan.py]

import math
import collections
import random
import copy
import pylab

try:
	import psyco
	psyco.full()
except ImportError:
	pass

FLOAT_MAX = 1e100

CORE_POINT_TYPE = -2
BOUNDARY_POINT_TYPE = 1 #ALL NONE-NEGATIVE INTEGERS CAN BE BOUNDARY POINT TYPE
OTHER_POINT_TYPE = -1

class Point:
	__slots__ = ["x", "y", "group", "pointType"]
	def __init__(self, x = 0, y = 0, group = 0, pointType = -1):
		self.x, self.y, self.group, self.pointType = x, y, group, pointType

def generatePoints(pointsNumber, radius):
	points = [Point() for _ in xrange(4 * pointsNumber)]
	originX = [-radius, -radius, radius, radius]
	originY = [-radius, radius, -radius, radius]
	count = 0
	countCenter = 0
	for index, point in enumerate(points):
		count += 1
		r = random.random() * radius
		angle = random.random() * 2 * math.pi
		point.x = r * math.cos(angle) + originX[countCenter]
		point.y = r * math.sin(angle) + originY[countCenter]
		point.group = index
		if count >= pointsNumber * (countCenter + 1):
			countCenter += 1
	return points

def solveDistanceBetweenPoints(pointA, pointB):
	return (pointA.x - pointB.x) * (pointA.x - pointB.x) + (pointA.y - pointB.y) * (pointA.y - pointB.y)

def isInPointBoundary(centerPoint, customPoint, halfScale):
	return customPoint.x <= centerPoint.x + halfScale and customPoint.x >= centerPoint.x - halfScale and customPoint.y <= centerPoint.y + halfScale and customPoint.y >= centerPoint.y - halfScale

def getPointsNumberWithinBoundary(points, halfScale):
	pointsIndexGroupWithinBoundary = [[] for _ in xrange(len(points))]
	for centerIndex, centerPoint in enumerate(points):
		for index, customPoint in enumerate(points):
			if centerIndex != index and isInPointBoundary(centerPoint, customPoint, halfScale):
				pointsIndexGroupWithinBoundary[centerIndex].append(index)
	return pointsIndexGroupWithinBoundary

def decidePointsType(points, pointsIndexGroupWithinBoundary, minPointsNumber):
	for index, customPointsGroup in enumerate(pointsIndexGroupWithinBoundary):
		if len(customPointsGroup) >= minPointsNumber:
			points[index].pointType = CORE_POINT_TYPE
	for index, customPointsGroup in enumerate(pointsIndexGroupWithinBoundary):
		if len(customPointsGroup) < minPointsNumber:
			for customPointIndex in customPointsGroup:
				if points[customPointIndex].pointType == CORE_POINT_TYPE:
					points[index].pointType = customPointIndex

def mergeGroup(points, fromIndex, toIndex):
	for point in points:
		if point.group == fromIndex:
			point.group = toIndex

def dbscan(points, pointsIndexGroupWithinBoundary, clusterCenterNumber):
	countGroupsNumber = {index: 1 for index in xrange(len(points))}
	for index, point in enumerate(points):
		if point.pointType == CORE_POINT_TYPE:
			for customPointIndex in pointsIndexGroupWithinBoundary[index]:
				if points[customPointIndex].pointType == CORE_POINT_TYPE and points[customPointIndex].group != point.group:
					countGroupsNumber[point.group] += countGroupsNumber[points[customPointIndex].group]
					del countGroupsNumber[points[customPointIndex].group]
					mergeGroup(points, points[customPointIndex].group, point.group)
		#point.pointType >= 0 means it is BOUNDARY_POINT_TYPE
		elif point.pointType >= 0:
			corePointGroupIndex = points[point.pointType].group
			countGroupsNumber[corePointGroupIndex] += countGroupsNumber[point.group]
			del countGroupsNumber[point.group]
			point.group = corePointGroupIndex
	countGroupsNumber = sorted(countGroupsNumber.iteritems(), key=lambda group: group[1], reverse=True)
	count = 0
	for key, _ in countGroupsNumber:
		count += 1
		for point in points:
			if point.group == key:
				point.group = -1 * count
		if count >= clusterCenterNumber:
			break

def showClusterAnalysisResults(points):
	colorStore = ['or', 'og', 'ob', 'oc', 'om', 'oy', 'ok']
	pylab.figure(figsize=(9, 9), dpi = 80)
	for point in points:
		color = ''
		if point.group < 0:
			color = colorStore[-1 * point.group - 1]
		else:
			color = colorStore[-1]
		pylab.plot(point.x, point.y, color)
	pylab.show()

def main():
	clusterCenterNumber = 4
	pointsNumber = 500
	radius = 10
	Eps = 2
	minPointsNumber = 18
	points = generatePoints(pointsNumber, radius)
	pointsIndexGroupWithinBoundary = getPointsNumberWithinBoundary(points, Eps)
	decidePointsType(points, pointsIndexGroupWithinBoundary, minPointsNumber)
	dbscan(points, pointsIndexGroupWithinBoundary, clusterCenterNumber)
	showClusterAnalysisResults(points)

main()
