# Supplementary material for: Consumer behavior analysis based on Internet of Things platform and the development of precision marketing strategy for fresh food e-commerce
Source: PeerJ Comput Sci. 2023 Aug 28;9:e1531. doi: 10.7717/peerj-cs.1531 (PMC10496010; doi:10.7717/peerj-cs.1531)
Supplement: Supplemental Information 1 [file peerj-cs-09-1531-s001.zip › Consumer behavior analysis based on IoT platform and the development of precision marketing strategy for fresh food e-commerce/code/fuzzyCMeansClustering.py]

import math
import collections
import random
import copy
import pylab

try:
	import psyco
	psyco.full()
except ImportError:
	pass

FLOAT_MAX = 1e100

class Point:
	__slots__ = ["x", "y", "group", "membership"]
	def __init__(self, clusterCenterNumber, x = 0, y = 0, group = 0):
		self.x, self.y, self.group = x, y, group
		self.membership = [0.0 for _ in xrange(clusterCenterNumber)]

def generatePoints(pointsNumber, radius, clusterCenterNumber):
	points = [Point(clusterCenterNumber) for _ in xrange(2 * pointsNumber)]
	count = 0
	for point in points:
		count += 1
		r = random.random() * radius
		angle = random.random() * 2 * math.pi
		point.x = r * math.cos(angle)
		point.y = r * math.sin(angle)
		if count == pointsNumber - 1:
			break
	for index in xrange(pointsNumber, 2 * pointsNumber):
		points[index].x = 2 * radius * random.random() - radius
		points[index].y = 2 * radius * random.random() - radius
	return points
	

def solveDistanceBetweenPoints(pointA, pointB):
	return (pointA.x - pointB.x) * (pointA.x - pointB.x) + (pointA.y - pointB.y) * (pointA.y - pointB.y)

def getNearestCenter(point, clusterCenterGroup):
	minIndex = point.group
	minDistance = FLOAT_MAX
	for index, center in enumerate(clusterCenterGroup):
		distance = solveDistanceBetweenPoints(point, center)
		if (distance < minDistance):
			minDistance = distance
			minIndex = index
	return (minIndex, minDistance)

def kMeansPlusPlus(points, clusterCenterGroup):
	clusterCenterGroup[0] = copy.copy(random.choice(points))
	distanceGroup = [0.0 for _ in xrange(len(points))]
	sum = 0.0
	for index in xrange(1, len(clusterCenterGroup)):
		for i, point in enumerate(points):
			distanceGroup[i] = getNearestCenter(point, clusterCenterGroup[:index])[1]
			sum += distanceGroup[i]
		sum *= random.random()
		for i, distance in enumerate(distanceGroup):
			sum -= distance;
			if sum < 0:
				clusterCenterGroup[index] = copy.copy(points[i])
				break
	return

def fuzzyCMeansClustering(points, clusterCenterNumber, weight):
	clusterCenterGroup = [Point(clusterCenterNumber) for _ in xrange(clusterCenterNumber)]
	kMeansPlusPlus(points, clusterCenterGroup)
	clusterCenterTrace = [[clusterCenter] for clusterCenter in clusterCenterGroup]
	tolerableError, currentError = 1.0, FLOAT_MAX
	while currentError >= tolerableError:
		for point in points:
			getSingleMembership(point, clusterCenterGroup, weight)
		currentCenterGroup = [Point(clusterCenterNumber) for _ in xrange(clusterCenterNumber)]
		for centerIndex, center in enumerate(currentCenterGroup):
			upperSumX, upperSumY, lowerSum = 0.0, 0.0, 0.0
			for point in points:
				membershipWeight = pow(point.membership[centerIndex], weight)
				upperSumX += point.x * membershipWeight
				upperSumY += point.y * membershipWeight
				lowerSum += membershipWeight
			center.x = upperSumX / lowerSum
			center.y = upperSumY / lowerSum
		# update cluster center trace
		currentError = 0.0
		for index, singleTrace in enumerate(clusterCenterTrace):
			singleTrace.append(currentCenterGroup[index])
			currentError += solveDistanceBetweenPoints(singleTrace[-1], singleTrace[-2])
			clusterCenterGroup[index] = copy.copy(currentCenterGroup[index])
	for point in points:
		maxIndex, maxMembership = 0, 0.0
		for index, singleMembership in enumerate(point.membership):
			if singleMembership > maxMembership:
				maxMembership = singleMembership
				maxIndex = index
		point.group = maxIndex
	return clusterCenterGroup, clusterCenterTrace

def getSingleMembership(point, clusterCenterGroup, weight):
	distanceFromPoint2ClusterCenterGroup = [solveDistanceBetweenPoints(point, clusterCenterGroup[index]) for index in xrange(len(clusterCenterGroup))]
	for centerIndex, singleMembership in enumerate(point.membership):
		sum = 0.0
		isCoincide = [False, 0]
		for index, distance in enumerate(distanceFromPoint2ClusterCenterGroup):
			if distance == 0:
				isCoincide[0] = True
				isCoincide[1] = index
				break
			sum += pow(float(distanceFromPoint2ClusterCenterGroup[centerIndex] / distance), 1.0 / (weight - 1.0))
		if isCoincide[0]:
			if isCoincide[1] == centerIndex:
				point.membership[centerIndex] = 1.0
			else:
				point.membership[centerIndex] = 0.0
		else:
			point.membership[centerIndex] = 1.0 / sum

def showClusterAnalysisResults(points, clusterCenterTrace):
	colorStore = ['or', 'og', 'ob', 'oc', 'om', 'oy', 'ok']
	pylab.figure(figsize=(9, 9), dpi = 80)
	for point in points:
		color = ''
		if point.group >= len(colorStore):
			color = colorStore[-1]
		else:
			color = colorStore[point.group]
		pylab.plot(point.x, point.y, color)
	for singleTrace in clusterCenterTrace:
		pylab.plot([center.x for center in singleTrace], [center.y for center in singleTrace], 'k')
	pylab.show()

def main():
	clusterCenterNumber = 5
	pointsNumber = 2000
	radius = 10
	weight = 2
	points = generatePoints(pointsNumber, radius, clusterCenterNumber)
	_, clusterCenterTrace = fuzzyCMeansClustering(points, clusterCenterNumber, weight)
	showClusterAnalysisResults(points, clusterCenterTrace)

main()
