# Supplementary material for: Consumer behavior analysis based on Internet of Things platform and the development of precision marketing strategy for fresh food e-commerce
Source: PeerJ Comput Sci. 2023 Aug 28;9:e1531. doi: 10.7717/peerj-cs.1531 (PMC10496010; doi:10.7717/peerj-cs.1531)
Supplement: Supplemental Information 1 [file peerj-cs-09-1531-s001.zip › Consumer behavior analysis based on IoT platform and the development of precision marketing strategy for fresh food e-commerce/数据集.txt]

地址：https://www.zenodo.org/record/7853252#.ZFzyR3ZByNc
DOI：10.21227/smv6-z405
